# Supplementary material for: The stability of the primed pool of synaptic vesicles and the clamping of spontaneous neurotransmitter release rely on the integrity of the C-terminal half of the SNARE domain of syntaxin-1A
Source: eLife. 2024 Mar 21;12:RP90775. doi: 10.7554/eLife.90775 (PMC10957171; doi:10.7554/eLife.90775)
Supplement: Figure 1—figure supplement 1—source data 2. [file elife-90775-fig1-figsupp1-data2.zip]

Archive with 12 entries (9 files):
- Figure 1- Figure Supplement-Data Source 2/
- Figure 1- Figure Supplement-Data Source 2/.DS_Store
- __MACOSX/
- __MACOSX/Figure 1- Figure Supplement-Data Source 2/
- __MACOSX/Figure 1- Figure Supplement-Data Source 2/._.DS_Store
- Figure 1- Figure Supplement-Data Source 2/Figure 1 - figure supplement 1A_bottom_whole_blot.Tif
- __MACOSX/Figure 1- Figure Supplement-Data Source 2/._Figure 1 - figure supplement 1A_bottom_whole_blot.Tif
- Figure 1- Figure Supplement-Data Source 2/Figure 1- Figure Supplement-1A- Data Source 2.pdf
- __MACOSX/Figure 1- Figure Supplement-Data Source 2/._Figure 1- Figure Supplement-1A- Data Source 2.pdf
- Figure 1- Figure Supplement-Data Source 2/Figure 1-figure supplement_1A_top_maker_precisionkaleidosocope.Tif
- Figure 1- Figure Supplement-Data Source 2/Figure 1-figure_supplement_1A__bottom_marker_precisionkaleidoscope.Tif
- Figure 1- Figure Supplement-Data Source 2/Figure 1-figure_supplement_1A_top_whole_blot.Tif
