# Supplementary material for: The stability of the primed pool of synaptic vesicles and the clamping of spontaneous neurotransmitter release rely on the integrity of the C-terminal half of the SNARE domain of syntaxin-1A
Source: eLife. 2024 Mar 21;12:RP90775. doi: 10.7554/eLife.90775 (PMC10957171; doi:10.7554/eLife.90775)
Supplement: Figure 4—source data 2. [file elife-90775-fig4-data2.zip]

Archive with 13 entries (10 files):
- Figure 4-Data Source 2/
- Figure 4-Data Source 2/.DS_Store
- __MACOSX/
- __MACOSX/Figure 4-Data Source 2/
- __MACOSX/Figure 4-Data Source 2/._.DS_Store
- Figure 4-Data Source 2/Figure 4 D-Data Source 2.pdf
- __MACOSX/Figure 4-Data Source 2/._Figure 4 D-Data Source 2.pdf
- Figure 4-Data Source 2/Figure 4D_bottom_marker_precisionplusKaleidoscope.Tif
- Figure 4-Data Source 2/Figure 4D_bottom_whole_blot.Tif
- __MACOSX/Figure 4-Data Source 2/._Figure 4D_bottom_whole_blot.Tif
- Figure 4-Data Source 2/Figure 4D_top_marker_precisionplusKaleidoscope.Tif
- Figure 4-Data Source 2/Figure 4D_top_whole_blot.Tif
- __MACOSX/Figure 4-Data Source 2/._Figure 4D_top_whole_blot.Tif
