# Supplementary material for: The stability of the primed pool of synaptic vesicles and the clamping of spontaneous neurotransmitter release rely on the integrity of the C-terminal half of the SNARE domain of syntaxin-1A
Source: eLife. 2024 Mar 21;12:RP90775. doi: 10.7554/eLife.90775 (PMC10957171; doi:10.7554/eLife.90775)
Supplement: Figure 5—source data 2. [file elife-90775-fig5-data2.zip]

Archive with 17 entries (14 files):
- Figure 5-Data Source 2/
- Figure 5-Data Source 2/.DS_Store
- __MACOSX/
- __MACOSX/Figure 5-Data Source 2/
- __MACOSX/Figure 5-Data Source 2/._.DS_Store
- Figure 5-Data Source 2/Figure 5C and D - source data.pdf
- __MACOSX/Figure 5-Data Source 2/._Figure 5C and D - source data.pdf
- Figure 5-Data Source 2/Figure 5C_bTubIII(3rdblot)_marker_precisionkaleidoscope.Tif
- __MACOSX/Figure 5-Data Source 2/._Figure 5C_bTubIII(3rdblot)_marker_precisionkaleidoscope.Tif
- Figure 5-Data Source 2/Figure 5C_bTubIII(3rdblot)_whole_blot.Tif
- Figure 5-Data Source 2/Figure 5C_STX2(top)_blot_precisionkaleidoscope.Tif
- __MACOSX/Figure 5-Data Source 2/._Figure 5C_STX2(top)_blot_precisionkaleidoscope.Tif
- Figure 5-Data Source 2/Figure 5C_STX2(top)_whole_blot.Tif
- __MACOSX/Figure 5-Data Source 2/._Figure 5C_STX2(top)_whole_blot.Tif
- Figure 5-Data Source 2/Figure 5D_top_marker-precisionkaleidoscope.Tif
- Figure 5-Data Source 2/Figure 5D_top_whole_blot.Tif
- __MACOSX/Figure 5-Data Source 2/._Figure 5D_top_whole_blot.Tif
